# Supplementary material for: Local Preirradiation of Infarcted Cardiac Tissue Substantially Enhances Cell Engraftment
Source: Int J Mol Sci. 2021 Aug 24;22(17):9126. doi: 10.3390/ijms22179126 (PMC8430717; doi:10.3390/ijms22179126)
Supplement: Supplementary file 1 [file ijms-22-09126-s001.zip]

Archive with 1 entries (1 files):
- ijms-1315419-supplementary.pdf
